# Supplementary material for: Anchoring Mechanism for Capsule Endoscope: Mechanical Design, Fabrication and Experimental Evaluation
Source: Micromachines (Basel). 2022 Nov 22;13(12):2045. doi: 10.3390/mi13122045 (PMC9782074; doi:10.3390/mi13122045)
Supplement: Supplementary file 1 [file micromachines-13-02045-s001.zip]

Archive with 1 entries (1 files):
- micromachines-2004357-supplementary.mp4
